# Supplementary material for: Locating hydrogen in the Mg5Bi3Hx Zintl phase
Source: Commun Chem. 2025 Apr 30;8:132. doi: 10.1038/s42004-025-01530-1 (PMC12043851; doi:10.1038/s42004-025-01530-1)
Supplement: Supplementary file 3 — Supplementary data [file 42004_2025_1530_MOESM3_ESM.cif]

#------------------ SECTION 1. GLOBAL INFORMATION ---------------------------#

data_Mg-Bi

#------------------ SUBMISSION DETAILS --------------------------------------#

_publ_contact_author_name          ?
_publ_contact_author_address       ?
_publ_contact_author_email         ?
_publ_contact_author_fax           ?
_publ_contact_author_phone         ?
_publ_requested_journal            ?

#------------------  SECTION 2. COMPOUND(S) DETAILS -------------------------#

_audit_creation_date              ?
_audit_creation_method            'WinCSD program'

#------------------ CHEMICAL INFORMATION ------------------------------------#

_chemical_formula_sum             'Bi3 H0.2 Mg5'
_chemical_formula_weight          748.69
_chemical_melting_point           ?
_chemical_compound_source         ?

loop_
_atom_type_symbol
_atom_type_description
_atom_type_number_in_cell
_atom_type_scat_dispersion_real
_atom_type_scat_dispersion_imag
_atom_type_scat_source
MG    Mg       20.00     .172     .177 International_Tables_Vol_IV_Table_2.3.1
BI    Bi       12.00   -4.011    8.931 International_Tables_Vol_IV_Table_2.3.1
H     H          .80     .000     .000 International_Tables_Vol_IV_Table_2.3.1

#------------------ UNIT CELL INFORMATION -----------------------------------#

loop_
_symmetry_equiv_pos_as_xyz
' x, y, z'
' 1/2-x, 1/2+y, 1/2+z'
' x, 1/2-y, z'
' 1/2-x, -y, 1/2+z'
'-x, -y, -z'
' 1/2+x, 1/2-y, 1/2-z'
'-x, 1/2+y, -z'
' 1/2+x, y, 1/2-z'

_symmetry_cell_setting            orthorhombic
_symmetry_space_group_name_H-M    'P n m a'

_cell_length_a                    11.5406(3)
_cell_length_b                    8.9504(2)
_cell_length_c                    7.8779(2)
_cell_angle_alpha                 90
_cell_angle_beta                  90
_cell_angle_gamma                 90
_cell_volume                      813.73(3)
_cell_formula_units_Z             4.0


#------------------ CRYSTAL INFORMATION -------------------------------------#

_exptl_crystal_description        block
_pd_spec_size_axial               25 # mm
_pd_spec_size_equat               25 # mm
_pd_spec_size_thick               1  # mm

_pd_spec_mounting                 'packed powder pellet'
_pd_spec_mount_mode               'reflection'
_pd_spec_shape                    ?
_pd_char_particle_morphology      ?
_pd_char_colour                   ?

#_pd_prep_conditions               ?
#_pd_prep_cool_rate                ? # K/min
#_pd_prep_pressure                 ? # kPa
#_pd_prep_temperature              ? # K

_exptl_crystal_density_meas       ?
_exptl_crystal_density_diffrn     6.1107
_exptl_crystal_density_method     ?
_exptl_crystal_F_000              1236.8
_exptl_absorpt_coefficient_mu     126.63

#------------------ DATA COLLECTION INFORMATION -----------------------------#

_cell_measurement_temperature          295.0
_cell_measurement_reflns_used          ?
_cell_measurement_theta_min            ?
_cell_measurement_theta_max            ?
_cell_special_details
; ?
;

_diffrn_ambient_temperature       295.0
_diffrn_measurement_device_type   'Huber Image Plate Guinier Camera G670'
_diffrn_measurement_method        ?
_diffrn_detector                  'Image Plate'
_diffrn_radiation_monochromator   ?
_diffrn_radiation_probe           x-ray
loop_
_diffrn_radiation_wavelength
_diffrn_radiation_wavelength_wt
_diffrn_radiation_type
1.540562        1.0   CuK\a~1~

_diffrn_reflns_number             ?
_diffrn_reflns_theta_min          ?
_diffrn_reflns_theta_max          42.7

# start Validation Reply Form
_vrf_THETM01_Mg-Bi
;
PROBLEM: The value of sine(theta_max)/wavelength is less than 0.450
RESPONSE: The X-ray diffraction data at higher angles have insufficient resolution
;
# end Validation Reply Form


#------------------ COMPUTER PROGRAMS USED ----------------------------------#

_computing_data_collection        ?
_computing_cell_refinement        'WinCSD'
_computing_data_reduction         'WinCSD'
_computing_structure_solution    
             'WinCSD (Akselrud, Grin, J. Appl. Crystalogr. 47, 2014, 803-805)'
_computing_structure_refinement  
             'WinCSD (Akselrud, Grin, J. Appl. Crystalogr. 47, 2014, 803-805)'
_computing_publication_material   'WinCSD'

#### PLEASE do not forget the following reference :
#L. Akselrud, Yu. Grin.
#WinCSD: software package for crystallographic calculations (Version 4).
#J. Appl. Crystallogr., 2014, 47.

#------------------ REFINEMENT INFORMATION ----------------------------------#

# Use this field to give any special details about
# about the processing of the powder pattern
_pd_proc_ls_special_details
; ?
;

# The next two items are given as text
_pd_proc_ls_profile_function      pseudo-Voigt
_pd_proc_ls_pref_orient_corr      ?
_pd_proc_ls_prof_R_factor         0.0260
_pd_proc_ls_prof_wR_factor        0.0295
_refine_ls_R_I_factor             0.0367
_refine_ls_goodness_of_fit_all     1.00

_refine_special_details
; ?
;


_refine_ls_matrix_type            full

_refine_ls_weighting_scheme       calc
_refine_ls_weighting_details      '1/[Y~i~+\s(Y~i~)]'
_refine_ls_hydrogen_treatment     ?
_refine_ls_extinction_method      ?
_refine_ls_extinction_coef        ?
_refine_ls_number_reflns          365
_refine_ls_number_parameters      0
_refine_diff_density_max          ?
_refine_diff_density_min          ?

#------------------ ATOMIC TYPES, COORDINATES AND THERMAL PARAMETERS --------#

loop_
_atom_site_label
_atom_site_type_symbol
_atom_site_fract_x
_atom_site_fract_y
_atom_site_fract_z
_atom_site_thermal_displace_type
_atom_site_B_iso_or_equiv
_atom_site_symmetry_multiplicity
_atom_site_occupancy
Mg1  MG  0.765(1)    0.25        0.329(2)    Bovl 0.94      4         1.0
Mg2  MG  0.2355(9)   0.25        0.636(2)    Bovl 0.94      4         1.0
Mg3  MG  0.512(1)    0.25        0.481(1)    Bovl 0.94      4         1.0
Mg4  MG  0.9205(7)   0.0595(7)   0.721(1)    Bovl 0.94      8         1.0
Bi1  BI  0.0208(1)   0.25        0.4262(2)   Biso 0.84(2)   4         1.0
Bi2  BI  0.67182(8)  0.02659(9)  0.5849(2)   Biso 0.94(1)   8         1.0
H    H   0.90120     0.25        0.81170     Biso 1.50      4         0.2


loop_
_geom_bond_atom_site_label_1
_geom_bond_atom_site_label_2
_geom_bond_distance
_geom_bond_site_symmetry_2
_geom_bond_publ_flag
Mg1     Bi2      3.036(8)      .      yes
Mg1     Bi2      3.036(8)     3_555   yes
Mg1     Bi1      3.050(11)    1_655   yes
Mg1     Mg3      3.16(2)       .      yes
Mg1     Bi2      3.218(7)     2_654   yes
Mg1     Bi2      3.218(7)     4_654   yes
Mg1     Bi1      3.462(11)    6_555   yes
Mg1     Mg4      3.603(10)    2_654   yes
Mg1     Mg4      3.603(10)    4_654   yes
Mg1     Mg2      3.679(14)    6_555   yes
Mg1     Mg3      3.754(15)    6_555   yes
Mg1     Mg4      3.958(12)     .      yes
Mg1     Mg4      3.958(12)    3_555   yes
Mg2     H        1.956        6_456   yes
Mg2     Mg4      2.955(11)    6_456   yes
Mg2     Mg4      2.955(11)    8_456   yes
Mg2     Bi1      2.978(10)     .      yes
Mg2     Bi2      3.062(8)     6_456   yes
Mg2     Bi2      3.062(8)     8_456   yes
Mg2     Bi2      3.210(7)     5_656   yes
Mg2     Bi2      3.210(7)     7_656   yes
Mg2     Mg3      3.42(2)       .      yes
Mg2     Mg3      3.969(15)    6_456   yes
Mg2     Mg4      4.071(12)    1_455   yes
Mg2     Mg4      4.071(12)    3_455   yes
Mg3     H        2.074        6_456   yes
Mg3     Bi2      2.841(8)      .      yes
Mg3     Bi2      2.841(8)     3_555   yes
Mg3     Mg4      3.088(12)    6_456   yes
Mg3     Mg4      3.088(12)    8_456   yes
Mg3     Bi1      3.209(10)    6_555   yes
Mg3     Bi2      3.301(8)     5_656   yes
Mg3     Bi2      3.301(8)     7_656   yes
Mg3     Mg4      3.532(10)    2_654   yes
Mg3     Mg4      3.532(10)    4_654   yes
Mg4     H        1.862         .      yes
Mg4     Bi2      3.078(8)      .      yes
Mg4     Bi1      3.079(7)     5_656   yes
Mg4     Bi1      3.105(8)     1_655   yes
Mg4     Bi2      3.154(8)     4_655   yes
Mg4     Bi2      3.292(8)     8_556   yes
Mg4     Mg4      3.410(9)     3_555   yes
Mg4     Mg4      4.078(12)    5_756   yes
Bi1     Bi2      4.278(2)     2_554   yes
Bi1     Bi2      4.278(2)     4_554   yes
Bi1     Bi2      4.327(1)     5_656   yes
Bi1     Bi2      4.327(1)     7_656   yes
Bi2     Bi2      3.999(1)     3_555   yes
Bi2     Bi2      4.212(1)     5_656   yes
Bi2     Bi2      4.359(2)     4_655   yes
Bi2     Bi2      4.359(2)     4_654   yes

loop_
_geom_angle_atom_site_label_1
_geom_angle_atom_site_label_2
_geom_angle_atom_site_label_3
_geom_angle
_geom_angle_site_symmetry_1
_geom_angle_site_symmetry_2
_geom_angle_site_symmetry_3
_geom_angle_publ_flag
Bi2     Mg1     Bi2       82.38(2)     .       .      3_555  yes
Bi2     Mg1     Bi1      100.14(3)     .       .      1_655  yes
Bi2     Mg1     Mg3       54.58(2)     .       .       .     yes
Bi2     Mg1     Bi2      169.59(3)     .       .      2_654  yes
Bi2     Mg1     Bi2       88.30(2)     .       .      4_654  yes
Bi2     Mg1     Bi1       95.58(2)     .       .      6_555  yes
Bi2     Mg1     Mg4      116.92(3)     .       .      2_654  yes
Bi2     Mg1     Mg4       55.94(2)     .       .      4_654  yes
Bi2     Mg1     Mg2      128.93(3)     .       .      6_555  yes
Bi2     Mg1     Mg3      134.50(3)     .       .      6_555  yes
Bi2     Mg1     Mg4       50.12(2)     .       .       .     yes
Bi2     Mg1     Mg4       85.77(2)     .       .      3_555  yes
Bi2     Mg1     Bi1      100.14(3)    3_555    .      1_655  yes
Bi2     Mg1     Mg3       54.58(2)    3_555    .       .     yes
Bi2     Mg1     Bi2       88.30(2)    3_555    .      2_654  yes
Bi2     Mg1     Bi2      169.59(3)    3_555    .      4_654  yes
Bi2     Mg1     Bi1       95.58(2)    3_555    .      6_555  yes
Bi2     Mg1     Mg4       55.94(2)    3_555    .      2_654  yes
Bi2     Mg1     Mg4      116.92(3)    3_555    .      4_654  yes
Bi2     Mg1     Mg2      128.93(3)    3_555    .      6_555  yes
Bi2     Mg1     Mg3      134.50(3)    3_555    .      6_555  yes
Bi2     Mg1     Mg4       85.77(2)    3_555    .       .     yes
Bi2     Mg1     Mg4       50.12(2)    3_555    .      3_555  yes
Bi1     Mg1     Mg3      143.16(4)    1_655    .       .     yes
Bi1     Mg1     Bi2       86.03(2)    1_655    .      2_654  yes
Bi1     Mg1     Bi2       86.03(2)    1_655    .      4_654  yes
Bi1     Mg1     Bi1      159.04(3)    1_655    .      6_555  yes
Bi1     Mg1     Mg4      129.38(3)    1_655    .      2_654  yes
Bi1     Mg1     Mg4      129.38(3)    1_655    .      4_654  yes
Bi1     Mg1     Mg2      109.85(3)    1_655    .      6_555  yes
Bi1     Mg1     Mg3       55.13(2)    1_655    .      6_555  yes
Bi1     Mg1     Mg4       50.59(2)    1_655    .       .     yes
Bi1     Mg1     Mg4       50.59(2)    1_655    .      3_555  yes
Mg3     Mg1     Bi2      115.87(3)     .       .      2_654  yes
Mg3     Mg1     Bi2      115.87(3)     .       .      4_654  yes
Mg3     Mg1     Bi1       57.80(2)     .       .      6_555  yes
Mg3     Mg1     Mg4       62.60(3)     .       .      2_654  yes
Mg3     Mg1     Mg4       62.60(3)     .       .      4_654  yes
Mg3     Mg1     Mg2      106.99(3)     .       .      6_555  yes
Mg3     Mg1     Mg3      161.71(4)     .       .      6_555  yes
Mg3     Mg1     Mg4       97.09(3)     .       .       .     yes
Mg3     Mg1     Mg4       97.09(3)     .       .      3_555  yes
Bi2     Mg1     Bi2      100.56(2)    2_654    .      4_654  yes
Bi2     Mg1     Bi1       80.64(2)    2_654    .      6_555  yes
Bi2     Mg1     Mg4       53.28(2)    2_654    .      2_654  yes
Bi2     Mg1     Mg4      125.80(3)    2_654    .      4_654  yes
Bi2     Mg1     Mg2       54.97(2)    2_654    .      6_555  yes
Bi2     Mg1     Mg3       55.89(2)    2_654    .      6_555  yes
Bi2     Mg1     Mg4      134.02(3)    2_654    .       .     yes
Bi2     Mg1     Mg4       91.84(2)    2_654    .      3_555  yes
Bi2     Mg1     Bi1       80.64(2)    4_654    .      6_555  yes
Bi2     Mg1     Mg4      125.80(3)    4_654    .      2_654  yes
Bi2     Mg1     Mg4       53.28(2)    4_654    .      4_654  yes
Bi2     Mg1     Mg2       54.97(2)    4_654    .      6_555  yes
Bi2     Mg1     Mg3       55.89(2)    4_654    .      6_555  yes
Bi2     Mg1     Mg4       91.84(2)    4_654    .       .     yes
Bi2     Mg1     Mg4      134.02(3)    4_654    .      3_555  yes
Bi1     Mg1     Mg4       51.62(2)    6_555    .      2_654  yes
Bi1     Mg1     Mg4       51.62(2)    6_555    .      4_654  yes
Bi1     Mg1     Mg2       49.19(2)    6_555    .      6_555  yes
Bi1     Mg1     Mg3      103.91(3)    6_555    .      6_555  yes
Bi1     Mg1     Mg4      145.31(3)    6_555    .       .     yes
Bi1     Mg1     Mg4      145.31(3)    6_555    .      3_555  yes
Mg4     Mg1     Mg4      100.51(3)    2_654    .      4_654  yes
Mg4     Mg1     Mg2       73.13(2)    2_654    .      6_555  yes
Mg4     Mg1     Mg3      107.31(3)    2_654    .      6_555  yes
Mg4     Mg1     Mg4      141.71(3)    2_654    .       .     yes
Mg4     Mg1     Mg4       97.03(3)    2_654    .      3_555  yes
Mg4     Mg1     Mg2       73.13(2)    4_654    .      6_555  yes
Mg4     Mg1     Mg3      107.31(3)    4_654    .      6_555  yes
Mg4     Mg1     Mg4       97.03(3)    4_654    .       .     yes
Mg4     Mg1     Mg4      141.71(3)    4_654    .      3_555  yes
Mg2     Mg1     Mg3       54.72(2)    6_555    .      6_555  yes
Mg2     Mg1     Mg4      144.97(3)    6_555    .       .     yes
Mg2     Mg1     Mg4      144.97(3)    6_555    .      3_555  yes
Mg3     Mg1     Mg4       99.40(3)    6_555    .       .     yes
Mg3     Mg1     Mg4       99.40(3)    6_555    .      3_555  yes
Mg4     Mg1     Mg4       51.04(2)     .       .      3_555  yes
H       Mg2     Mg4       38.14       6_456    .      6_456  yes
H       Mg2     Mg4       38.14       6_456    .      8_456  yes
H       Mg2     Bi1      158.45       6_456    .       .     yes
H       Mg2     Bi2       94.78       6_456    .      6_456  yes
H       Mg2     Bi2       94.78       6_456    .      8_456  yes
H       Mg2     Bi2       77.79       6_456    .      5_656  yes
H       Mg2     Bi2       77.79       6_456    .      7_656  yes
H       Mg2     Mg3       33.10       6_456    .       .     yes
H       Mg2     Mg1       96.85       6_456    .      6_455  yes
H       Mg2     Mg3      118.37       6_456    .      6_456  yes
H       Mg2     Mg4      146.97       6_456    .      1_455  yes
H       Mg2     Mg4      146.97       6_456    .      3_455  yes
Mg4     Mg2     Mg4       70.47(3)    6_456    .      8_456  yes
Mg4     Mg2     Bi1      144.34(4)    6_456    .       .     yes
Mg4     Mg2     Bi2       61.50(2)    6_456    .      6_456  yes
Mg4     Mg2     Bi2      106.05(3)    6_456    .      8_456  yes
Mg4     Mg2     Bi2      114.26(3)    6_456    .      5_656  yes
Mg4     Mg2     Bi2       61.38(2)    6_456    .      7_656  yes
Mg4     Mg2     Mg3       57.42(3)    6_456    .       .     yes
Mg4     Mg2     Mg1      108.22(3)    6_456    .      6_455  yes
Mg4     Mg2     Mg3      100.35(3)    6_456    .      6_456  yes
Mg4     Mg2     Mg4      145.49(3)    6_456    .      1_455  yes
Mg4     Mg2     Mg4      109.92(3)    6_456    .      3_455  yes
Mg4     Mg2     Bi1      144.34(4)    8_456    .       .     yes
Mg4     Mg2     Bi2      106.05(3)    8_456    .      6_456  yes
Mg4     Mg2     Bi2       61.50(2)    8_456    .      8_456  yes
Mg4     Mg2     Bi2       61.38(2)    8_456    .      5_656  yes
Mg4     Mg2     Bi2      114.26(3)    8_456    .      7_656  yes
Mg4     Mg2     Mg3       57.42(3)    8_456    .       .     yes
Mg4     Mg2     Mg1      108.22(3)    8_456    .      6_455  yes
Mg4     Mg2     Mg3      100.35(3)    8_456    .      6_456  yes
Mg4     Mg2     Mg4      109.92(3)    8_456    .      1_455  yes
Mg4     Mg2     Mg4      145.49(3)    8_456    .      3_455  yes
Bi1     Mg2     Bi2      101.47(3)     .       .      6_456  yes
Bi1     Mg2     Bi2      101.47(3)     .       .      8_456  yes
Bi1     Mg2     Bi2       88.65(2)     .       .      5_656  yes
Bi1     Mg2     Bi2       88.65(2)     .       .      7_656  yes
Bi1     Mg2     Mg3      125.35(3)     .       .       .     yes
Bi1     Mg2     Mg1       61.60(2)     .       .      6_455  yes
Bi1     Mg2     Mg3       83.18(2)     .       .      6_456  yes
Bi1     Mg2     Mg4       49.34(2)     .       .      1_455  yes
Bi1     Mg2     Mg4       49.34(2)     .       .      3_455  yes
Bi2     Mg2     Bi2       81.56(2)    6_456    .      8_456  yes
Bi2     Mg2     Bi2      166.70(3)    6_456    .      5_656  yes
Bi2     Mg2     Bi2       88.03(2)    6_456    .      7_656  yes
Bi2     Mg2     Mg3      118.74(3)    6_456    .       .     yes
Bi2     Mg2     Mg1      137.50(3)    6_456    .      6_455  yes
Bi2     Mg2     Mg3       45.42(2)    6_456    .      6_456  yes
Bi2     Mg2     Mg4       86.62(2)    6_456    .      1_455  yes
Bi2     Mg2     Mg4       52.69(2)    6_456    .      3_455  yes
Bi2     Mg2     Bi2       88.03(2)    8_456    .      5_656  yes
Bi2     Mg2     Bi2      166.70(3)    8_456    .      7_656  yes
Bi2     Mg2     Mg3      118.74(3)    8_456    .       .     yes
Bi2     Mg2     Mg1      137.50(3)    8_456    .      6_455  yes
Bi2     Mg2     Mg3       45.42(2)    8_456    .      6_456  yes
Bi2     Mg2     Mg4       52.69(2)    8_456    .      1_455  yes
Bi2     Mg2     Mg4       86.62(2)    8_456    .      3_455  yes
Bi2     Mg2     Bi2      100.95(2)    5_656    .      7_656  yes
Bi2     Mg2     Mg3       59.67(2)    5_656    .       .     yes
Bi2     Mg2     Mg1       55.20(2)    5_656    .      6_455  yes
Bi2     Mg2     Mg3      128.95(3)    5_656    .      6_456  yes
Bi2     Mg2     Mg4       93.65(2)    5_656    .      1_455  yes
Bi2     Mg2     Mg4      135.22(3)    5_656    .      3_455  yes
Bi2     Mg2     Mg3       59.67(2)    7_656    .       .     yes
Bi2     Mg2     Mg1       55.20(2)    7_656    .      6_455  yes
Bi2     Mg2     Mg3      128.95(3)    7_656    .      6_456  yes
Bi2     Mg2     Mg4      135.22(3)    7_656    .      1_455  yes
Bi2     Mg2     Mg4       93.65(2)    7_656    .      3_455  yes
Mg3     Mg2     Mg1       63.75(3)     .       .      6_455  yes
Mg3     Mg2     Mg3      151.47(3)     .       .      6_456  yes
Mg3     Mg2     Mg4      153.23(3)     .       .      1_455  yes
Mg3     Mg2     Mg4      153.23(3)     .       .      3_455  yes
Mg1     Mg2     Mg3      144.78(3)    6_455    .      6_456  yes
Mg1     Mg2     Mg4      104.27(3)    6_455    .      1_455  yes
Mg1     Mg2     Mg4      104.27(3)    6_455    .      3_455  yes
Mg3     Mg2     Mg4       45.14(2)    6_456    .      1_455  yes
Mg3     Mg2     Mg4       45.14(2)    6_456    .      3_455  yes
Mg4     Mg2     Mg4       49.52(2)    1_455    .      3_455  yes
H       Mg3     Bi2       99.99       6_456    .       .     yes
H       Mg3     Bi2       99.99       6_456    .      3_555  yes
H       Mg3     Mg4       35.95       6_456    .      6_456  yes
H       Mg3     Mg4       35.95       6_456    .      8_456  yes
H       Mg3     Mg1      150.36       6_456    .       .     yes
H       Mg3     Bi1      143.75       6_456    .      6_555  yes
H       Mg3     Bi2       74.20       6_456    .      5_656  yes
H       Mg3     Bi2       74.20       6_456    .      7_656  yes
H       Mg3     Mg2       31.00       6_456    .       .     yes
H       Mg3     Mg4      126.34       6_456    .      2_654  yes
H       Mg3     Mg4      126.34       6_456    .      4_654  yes
H       Mg3     Mg1       92.53       6_456    .      6_455  yes
H       Mg3     Mg2       78.59       6_456    .      6_556  yes
Bi2     Mg3     Bi2       89.48(3)     .       .      3_555  yes
Bi2     Mg3     Mg4      113.06(3)     .       .      6_456  yes
Bi2     Mg3     Mg4       67.31(2)     .       .      8_456  yes
Bi2     Mg3     Mg1       60.57(2)     .       .       .     yes
Bi2     Mg3     Bi1      105.51(3)     .       .      6_555  yes
Bi2     Mg3     Bi2       86.25(2)     .       .      5_656  yes
Bi2     Mg3     Bi2      172.04(3)     .       .      7_656  yes
Bi2     Mg3     Mg2      120.23(3)     .       .       .     yes
Bi2     Mg3     Mg4      125.16(3)     .       .      2_654  yes
Bi2     Mg3     Mg4       58.12(2)     .       .      4_654  yes
Bi2     Mg3     Mg1      132.88(3)     .       .      6_455  yes
Bi2     Mg3     Mg2       50.14(2)     .       .      6_556  yes
Bi2     Mg3     Mg4       67.31(2)    3_555    .      6_456  yes
Bi2     Mg3     Mg4      113.06(3)    3_555    .      8_456  yes
Bi2     Mg3     Mg1       60.57(2)    3_555    .       .     yes
Bi2     Mg3     Bi1      105.51(3)    3_555    .      6_555  yes
Bi2     Mg3     Bi2      172.04(3)    3_555    .      5_656  yes
Bi2     Mg3     Bi2       86.25(2)    3_555    .      7_656  yes
Bi2     Mg3     Mg2      120.23(3)    3_555    .       .     yes
Bi2     Mg3     Mg4       58.12(2)    3_555    .      2_654  yes
Bi2     Mg3     Mg4      125.16(3)    3_555    .      4_654  yes
Bi2     Mg3     Mg1      132.88(3)    3_555    .      6_455  yes
Bi2     Mg3     Mg2       50.14(2)    3_555    .      6_556  yes
Mg4     Mg3     Mg4       67.04(3)    6_456    .      8_456  yes
Mg4     Mg3     Mg1      127.22(4)    6_456    .       .     yes
Mg4     Mg3     Bi1      140.42(3)    6_456    .      6_555  yes
Mg4     Mg3     Bi2      108.29(3)    6_456    .      5_656  yes
Mg4     Mg3     Bi2       59.05(2)    6_456    .      7_656  yes
Mg4     Mg3     Mg2       53.76(3)    6_456    .       .     yes
Mg4     Mg3     Mg4       94.77(3)    6_456    .      2_654  yes
Mg4     Mg3     Mg4      161.70(4)    6_456    .      4_654  yes
Mg4     Mg3     Mg1      103.59(3)    6_456    .      6_455  yes
Mg4     Mg3     Mg2       69.16(3)    6_456    .      6_556  yes
Mg4     Mg3     Mg1      127.22(4)    8_456    .       .     yes
Mg4     Mg3     Bi1      140.42(3)    8_456    .      6_555  yes
Mg4     Mg3     Bi2       59.05(2)    8_456    .      5_656  yes
Mg4     Mg3     Bi2      108.29(3)    8_456    .      7_656  yes
Mg4     Mg3     Mg2       53.76(3)    8_456    .       .     yes
Mg4     Mg3     Mg4      161.70(4)    8_456    .      2_654  yes
Mg4     Mg3     Mg4       94.77(3)    8_456    .      4_654  yes
Mg4     Mg3     Mg1      103.59(3)    8_456    .      6_455  yes
Mg4     Mg3     Mg2       69.16(3)    8_456    .      6_556  yes
Mg1     Mg3     Bi1       65.89(2)     .       .      6_555  yes
Mg1     Mg3     Bi2      122.34(3)     .       .      5_656  yes
Mg1     Mg3     Bi2      122.34(3)     .       .      7_656  yes
Mg1     Mg3     Mg2      178.64(4)     .       .       .     yes
Mg1     Mg3     Mg4       64.91(3)     .       .      2_654  yes
Mg1     Mg3     Mg4       64.91(3)     .       .      4_654  yes
Mg1     Mg3     Mg1      117.11(3)     .       .      6_455  yes
Mg1     Mg3     Mg2       71.77(3)     .       .      6_556  yes
Bi1     Mg3     Bi2       82.13(2)    6_555    .      5_656  yes
Bi1     Mg3     Bi2       82.13(2)    6_555    .      7_656  yes
Bi1     Mg3     Mg2      112.75(3)    6_555    .       .     yes
Bi1     Mg3     Mg4       54.09(2)    6_555    .      2_654  yes
Bi1     Mg3     Mg4       54.09(2)    6_555    .      4_654  yes
Bi1     Mg3     Mg1       51.23(2)    6_555    .      6_455  yes
Bi1     Mg3     Mg2      137.66(3)    6_555    .      6_556  yes
Bi2     Mg3     Bi2       97.16(2)    5_656    .      7_656  yes
Bi2     Mg3     Mg2       57.05(2)    5_656    .       .     yes
Bi2     Mg3     Mg4      129.69(3)    5_656    .      2_654  yes
Bi2     Mg3     Mg4       57.48(2)    5_656    .      4_654  yes
Bi2     Mg3     Mg1       53.82(2)    5_656    .      6_455  yes
Bi2     Mg3     Mg2      122.49(3)    5_656    .      6_556  yes
Bi2     Mg3     Mg2       57.05(2)    7_656    .       .     yes
Bi2     Mg3     Mg4       57.48(2)    7_656    .      2_654  yes
Bi2     Mg3     Mg4      129.69(3)    7_656    .      4_654  yes
Bi2     Mg3     Mg1       53.82(2)    7_656    .      6_455  yes
Bi2     Mg3     Mg2      122.49(3)    7_656    .      6_556  yes
Mg2     Mg3     Mg4      114.41(3)     .       .      2_654  yes
Mg2     Mg3     Mg4      114.41(3)     .       .      4_654  yes
Mg2     Mg3     Mg1       61.53(3)     .       .      6_455  yes
Mg2     Mg3     Mg2      109.59(3)     .       .      6_556  yes
Mg4     Mg3     Mg4      103.31(3)    2_654    .      4_654  yes
Mg4     Mg3     Mg1       77.89(3)    2_654    .      6_455  yes
Mg4     Mg3     Mg2      107.31(3)    2_654    .      6_556  yes
Mg4     Mg3     Mg1       77.89(3)    4_654    .      6_455  yes
Mg4     Mg3     Mg2      107.31(3)    4_654    .      6_556  yes
Mg1     Mg3     Mg2      171.11(3)    6_455    .      6_556  yes
H       Mg4     Mg2       40.45        .       .      6_556  yes
H       Mg4     Bi2       96.30        .       .       .     yes
H       Mg4     Bi1      174.16        .       .      5_656  yes
H       Mg4     Mg3       40.84        .       .      6_556  yes
H       Mg4     Bi1       80.14        .       .      1_655  yes
H       Mg4     Bi2       80.47        .       .      4_655  yes
H       Mg4     Bi2       90.52        .       .      8_556  yes
H       Mg4     Mg4       23.70        .       .      3_555  yes
H       Mg4     Mg3      121.47        .       .      2_645  yes
H       Mg4     Mg1      122.84        .       .      2_645  yes
H       Mg4     Mg1       81.41        .       .       .     yes
H       Mg4     Mg2       77.67        .       .      1_655  yes
H       Mg4     Mg4      128.37        .       .      5_756  yes
Mg2     Mg4     Bi2       60.95(2)    6_556    .       .     yes
Mg2     Mg4     Bi1      145.25(3)    6_556    .      5_656  yes
Mg2     Mg4     Mg3       68.82(3)    6_556    .      6_556  yes
Mg2     Mg4     Bi1      103.75(3)    6_556    .      1_655  yes
Mg2     Mg4     Bi2       63.28(2)    6_556    .      4_655  yes
Mg2     Mg4     Bi2      120.73(3)    6_556    .      8_556  yes
Mg2     Mg4     Mg4       54.77(3)    6_556    .      3_555  yes
Mg2     Mg4     Mg3      113.00(3)    6_556    .      2_645  yes
Mg2     Mg4     Mg1       85.66(3)    6_556    .      2_645  yes
Mg2     Mg4     Mg1       73.82(3)    6_556    .       .     yes
Mg2     Mg4     Mg2      117.79(3)    6_556    .      1_655  yes
Mg2     Mg4     Mg4      143.25(3)    6_556    .      5_756  yes
Bi2     Mg4     Bi1       89.30(2)     .       .      5_656  yes
Bi2     Mg4     Mg3      129.54(3)     .       .      6_556  yes
Bi2     Mg4     Bi1       98.03(2)     .       .      1_655  yes
Bi2     Mg4     Bi2       88.75(2)     .       .      4_655  yes
Bi2     Mg4     Bi2      167.11(3)     .       .      8_556  yes
Bi2     Mg4     Mg4       95.49(2)     .       .      3_555  yes
Bi2     Mg4     Mg3      109.43(3)     .       .      2_645  yes
Bi2     Mg4     Mg1       56.95(2)     .       .      2_645  yes
Bi2     Mg4     Mg1       49.20(2)     .       .       .     yes
Bi2     Mg4     Mg2      144.64(3)     .       .      1_655  yes
Bi2     Mg4     Mg4       95.57(2)     .       .      5_756  yes
Bi1     Mg4     Mg3      135.08(3)    5_656    .      6_556  yes
Bi1     Mg4     Bi1       97.49(2)    5_656    .      1_655  yes
Bi1     Mg4     Bi2      101.35(2)    5_656    .      4_655  yes
Bi1     Mg4     Bi2       84.29(2)    5_656    .      8_556  yes
Bi1     Mg4     Mg4      154.14(3)    5_656    .      3_555  yes
Bi1     Mg4     Mg3       57.60(2)    5_656    .      2_645  yes
Bi1     Mg4     Mg1       61.83(2)    5_656    .      2_645  yes
Bi1     Mg4     Mg1      101.16(2)    5_656    .       .     yes
Bi1     Mg4     Mg2       96.80(2)    5_656    .      1_655  yes
Bi1     Mg4     Mg4       49.02(2)    5_656    .      5_756  yes
Mg3     Mg4     Bi1       97.93(3)    6_556    .      1_655  yes
Mg3     Mg4     Bi2       63.85(2)    6_556    .      4_655  yes
Mg3     Mg4     Bi2       52.77(2)    6_556    .      8_556  yes
Mg3     Mg4     Mg4       56.48(3)    6_556    .      3_555  yes
Mg3     Mg4     Mg3       85.23(3)    6_556    .      2_645  yes
Mg3     Mg4     Mg1      116.63(3)    6_556    .      2_645  yes
Mg3     Mg4     Mg1      120.69(3)    6_556    .       .     yes
Mg3     Mg4     Mg2       65.69(3)    6_556    .      1_655  yes
Mg3     Mg4     Mg4      129.76(3)    6_556    .      5_756  yes
Bi1     Mg4     Bi2      160.05(3)    1_655    .      4_655  yes
Bi1     Mg4     Bi2       93.91(2)    1_655    .      8_556  yes
Bi1     Mg4     Mg4       56.69(2)    1_655    .      3_555  yes
Bi1     Mg4     Mg3      141.46(3)    1_655    .      2_645  yes
Bi1     Mg4     Mg1      145.12(3)    1_655    .      2_645  yes
Bi1     Mg4     Mg1       49.37(2)    1_655    .       .     yes
Bi1     Mg4     Mg2       46.69(2)    1_655    .      1_655  yes
Bi1     Mg4     Mg4       48.47(2)    1_655    .      5_756  yes
Bi2     Mg4     Bi2       81.58(2)    4_655    .      8_556  yes
Bi2     Mg4     Mg4      104.14(3)    4_655    .      3_555  yes
Bi2     Mg4     Mg3       49.89(2)    4_655    .      2_645  yes
Bi2     Mg4     Mg1       52.90(2)    4_655    .      2_645  yes
Bi2     Mg4     Mg1      131.40(3)    4_655    .       .     yes
Bi2     Mg4     Mg2      123.61(3)    4_655    .      1_655  yes
Bi2     Mg4     Mg4      149.82(3)    4_655    .      5_756  yes
Bi2     Mg4     Mg4       95.13(2)    8_556    .      3_555  yes
Bi2     Mg4     Mg3       57.73(2)    8_556    .      2_645  yes
Bi2     Mg4     Mg1      110.18(3)    8_556    .      2_645  yes
Bi2     Mg4     Mg1      143.17(3)    8_556    .       .     yes
Bi2     Mg4     Mg2       47.71(2)    8_556    .      1_655  yes
Bi2     Mg4     Mg4       88.67(2)    8_556    .      5_756  yes
Mg4     Mg4     Mg3      141.65(3)    3_555    .      2_645  yes
Mg4     Mg4     Mg1      140.25(3)    3_555    .      2_645  yes
Mg4     Mg4     Mg1       64.48(2)    3_555    .       .     yes
Mg4     Mg4     Mg2       65.24(2)    3_555    .      1_655  yes
Mg4     Mg4     Mg4      105.14(3)    3_555    .      5_756  yes
Mg3     Mg4     Mg1       52.49(2)    2_645    .      2_645  yes
Mg3     Mg4     Mg1      152.92(3)    2_645    .       .     yes
Mg3     Mg4     Mg2      103.12(3)    2_645    .      1_655  yes
Mg3     Mg4     Mg4      101.02(3)    2_645    .      5_756  yes
Mg1     Mg4     Mg1      104.25(3)    2_645    .       .     yes
Mg1     Mg4     Mg2      153.07(3)    2_645    .      1_655  yes
Mg1     Mg4     Mg4      105.56(3)    2_645    .      5_756  yes
Mg1     Mg4     Mg2       95.52(2)     .       .      1_655  yes
Mg1     Mg4     Mg4       69.53(2)     .       .      5_756  yes
Mg2     Mg4     Mg4       64.35(2)    1_655    .      5_756  yes
Mg2     Bi1     Mg1      160.84(2)     .       .      1_455  yes
Mg2     Bi1     Mg4       91.49(2)     .       .      5_656  yes
Mg2     Bi1     Mg4       91.49(2)     .       .      7_656  yes
Mg2     Bi1     Mg4       83.98(2)     .       .      1_455  yes
Mg2     Bi1     Mg4       83.98(2)     .       .      3_455  yes
Mg2     Bi1     Mg3      125.52(2)     .       .      6_455  yes
Mg2     Bi1     Mg1       69.21(2)     .       .      6_455  yes
Mg2     Bi1     Bi2      141.36(2)     .       .      2_554  yes
Mg2     Bi1     Bi2      141.36(2)     .       .      4_554  yes
Mg2     Bi1     Bi2       47.87(2)     .       .      5_656  yes
Mg2     Bi1     Bi2       47.87(2)     .       .      7_656  yes
Mg1     Bi1     Mg4       96.80(2)    1_455    .      5_656  yes
Mg1     Bi1     Mg4       96.80(2)    1_455    .      7_656  yes
Mg1     Bi1     Mg4       80.03(2)    1_455    .      1_455  yes
Mg1     Bi1     Mg4       80.03(2)    1_455    .      3_455  yes
Mg1     Bi1     Mg3       73.65(2)    1_455    .      6_455  yes
Mg1     Bi1     Mg1      129.96(2)    1_455    .      6_455  yes
Mg1     Bi1     Bi2       48.64(2)    1_455    .      2_554  yes
Mg1     Bi1     Bi2       48.64(2)    1_455    .      4_554  yes
Mg1     Bi1     Bi2      142.05(2)    1_455    .      5_656  yes
Mg1     Bi1     Bi2      142.05(2)    1_455    .      7_656  yes
Mg4     Bi1     Mg4      128.27(2)    5_656    .      7_656  yes
Mg4     Bi1     Mg4       82.51(2)    5_656    .      1_455  yes
Mg4     Bi1     Mg4      149.08(2)    5_656    .      3_455  yes
Mg4     Bi1     Mg3       68.31(2)    5_656    .      6_455  yes
Mg4     Bi1     Mg1       66.55(2)    5_656    .      6_455  yes
Mg4     Bi1     Bi2      113.47(15)   5_656    .      2_554  yes
Mg4     Bi1     Bi2       49.97(15)   5_656    .      4_554  yes
Mg4     Bi1     Bi2       45.34(15)   5_656    .      5_656  yes
Mg4     Bi1     Bi2      109.08(15)   5_656    .      7_656  yes
Mg4     Bi1     Mg4      149.08(2)    7_656    .      1_455  yes
Mg4     Bi1     Mg4       82.51(2)    7_656    .      3_455  yes
Mg4     Bi1     Mg3       68.31(2)    7_656    .      6_455  yes
Mg4     Bi1     Mg1       66.55(2)    7_656    .      6_455  yes
Mg4     Bi1     Bi2       49.97(15)   7_656    .      2_554  yes
Mg4     Bi1     Bi2      113.47(15)   7_656    .      4_554  yes
Mg4     Bi1     Bi2      109.08(15)   7_656    .      5_656  yes
Mg4     Bi1     Bi2       45.34(15)   7_656    .      7_656  yes
Mg4     Bi1     Mg4       66.62(2)    1_455    .      3_455  yes
Mg4     Bi1     Mg3      137.37(2)    1_455    .      6_455  yes
Mg4     Bi1     Mg1      137.55(2)    1_455    .      6_455  yes
Mg4     Bi1     Bi2      126.46(15)   1_455    .      2_554  yes
Mg4     Bi1     Bi2       87.63(15)   1_455    .      4_554  yes
Mg4     Bi1     Bi2       90.38(15)   1_455    .      5_656  yes
Mg4     Bi1     Bi2      129.42(15)   1_455    .      7_656  yes
Mg4     Bi1     Mg3      137.37(2)    3_455    .      6_455  yes
Mg4     Bi1     Mg1      137.55(2)    3_455    .      6_455  yes
Mg4     Bi1     Bi2       87.63(15)   3_455    .      2_554  yes
Mg4     Bi1     Bi2      126.46(15)   3_455    .      4_554  yes
Mg4     Bi1     Bi2      129.42(15)   3_455    .      5_656  yes
Mg4     Bi1     Bi2       90.38(15)   3_455    .      7_656  yes
Mg3     Bi1     Mg1       56.31(2)    6_455    .      6_455  yes
Mg3     Bi1     Bi2       49.86(2)    6_455    .      2_554  yes
Mg3     Bi1     Bi2       49.86(2)    6_455    .      4_554  yes
Mg3     Bi1     Bi2       90.33(2)    6_455    .      5_656  yes
Mg3     Bi1     Bi2       90.33(2)    6_455    .      7_656  yes
Mg1     Bi1     Bi2       93.33(15)   6_455    .      2_554  yes
Mg1     Bi1     Bi2       93.33(15)   6_455    .      4_554  yes
Mg1     Bi1     Bi2       47.22(15)   6_455    .      5_656  yes
Mg1     Bi1     Bi2       47.22(15)   6_455    .      7_656  yes
Bi2     Bi1     Bi2       70.72(3)    2_554    .      4_554  yes
Bi2     Bi1     Bi2      138.11(4)    2_554    .      5_656  yes
Bi2     Bi1     Bi2       94.72(3)    2_554    .      7_656  yes
Bi2     Bi1     Bi2       94.72(3)    4_554    .      5_656  yes
Bi2     Bi1     Bi2      138.11(4)    4_554    .      7_656  yes
Bi2     Bi1     Bi2       69.80(3)    5_656    .      7_656  yes
Mg3     Bi2     Mg1       64.85(3)     .       .       .     yes
Mg3     Bi2     Mg2       84.44(2)     .       .      6_556  yes
Mg3     Bi2     Mg4      129.67(2)     .       .       .     yes
Mg3     Bi2     Mg4       71.99(2)     .       .      4_654  yes
Mg3     Bi2     Mg2      127.09(2)     .       .      5_656  yes
Mg3     Bi2     Mg1      149.39(2)     .       .      2_645  yes
Mg3     Bi2     Mg4       59.92(2)     .       .      8_456  yes
Mg3     Bi2     Mg3       93.75(2)     .       .      5_656  yes
Mg3     Bi2     Bi2       45.26(2)     .       .      3_555  yes
Mg3     Bi2     Bi2       51.45(2)     .       .      5_656  yes
Mg3     Bi2     Bi1      104.54(2)     .       .      2_545  yes
Mg3     Bi2     Bi1      158.32(2)     .       .      5_656  yes
Mg3     Bi2     Bi2      127.30(2)     .       .      4_655  yes
Mg3     Bi2     Bi2       94.89(2)     .       .      4_654  yes
Mg1     Bi2     Mg2       87.80(2)     .       .      6_556  yes
Mg1     Bi2     Mg4       80.68(2)     .       .       .     yes
Mg1     Bi2     Mg4       71.16(2)     .       .      4_654  yes
Mg1     Bi2     Mg2       91.72(2)     .       .      5_656  yes
Mg1     Bi2     Mg1      145.39(2)     .       .      2_645  yes
Mg1     Bi2     Mg4      124.16(2)     .       .      8_456  yes
Mg1     Bi2     Mg3      128.10(2)     .       .      5_656  yes
Mg1     Bi2     Bi2       48.81(2)     .       .      3_555  yes
Mg1     Bi2     Bi2      101.36(2)     .       .      5_656  yes
Mg1     Bi2     Bi1      169.26(2)     .       .      2_545  yes
Mg1     Bi2     Bi1       94.19(2)     .       .      5_656  yes
Mg1     Bi2     Bi2      121.69(2)     .       .      4_655  yes
Mg1     Bi2     Bi2       47.57(2)     .       .      4_654  yes
Mg2     Bi2     Mg4       57.55(2)    6_556    .       .     yes
Mg2     Bi2     Mg4      153.31(2)    6_556    .      4_654  yes
Mg2     Bi2     Mg2      144.41(2)    6_556    .      5_656  yes
Mg2     Bi2     Mg1       91.08(2)    6_556    .      2_645  yes
Mg2     Bi2     Mg4       79.60(2)    6_556    .      8_456  yes
Mg2     Bi2     Mg3      139.20(2)    6_556    .      5_656  yes
Mg2     Bi2     Bi2       49.22(2)    6_556    .      3_555  yes
Mg2     Bi2     Bi2      121.86(2)    6_556    .      5_656  yes
Mg2     Bi2     Bi1       92.94(2)    6_556    .      2_545  yes
Mg2     Bi2     Bi1      101.04(2)    6_556    .      5_656  yes
Mg2     Bi2     Bi2       47.38(2)    6_556    .      4_655  yes
Mg2     Bi2     Bi2      128.39(2)    6_556    .      4_654  yes
Mg4     Bi2     Mg4      130.92(2)     .       .      4_654  yes
Mg4     Bi2     Mg2       87.25(2)     .       .      5_656  yes
Mg4     Bi2     Mg1       69.77(2)     .       .      2_645  yes
Mg4     Bi2     Mg4      130.63(2)     .       .      8_456  yes
Mg4     Bi2     Mg3      136.53(2)     .       .      5_656  yes
Mg4     Bi2     Bi2       84.51(15)    .       .      3_555  yes
Mg4     Bi2     Bi2      177.91(15)    .       .      5_656  yes
Mg4     Bi2     Bi1      108.72(15)    .       .      2_545  yes
Mg4     Bi2     Bi1       45.36(15)    .       .      5_656  yes
Mg4     Bi2     Bi2       46.34(15)    .       .      4_655  yes
Mg4     Bi2     Bi2       86.52(15)    .       .      4_654  yes
Mg4     Bi2     Mg2       55.34(2)    4_654    .      5_656  yes
Mg4     Bi2     Mg1      115.58(2)    4_654    .      2_645  yes
Mg4     Bi2     Mg4       98.42(2)    4_654    .      8_456  yes
Mg4     Bi2     Mg3       57.10(2)    4_654    .      5_656  yes
Mg4     Bi2     Bi2      104.14(15)   4_654    .      3_555  yes
Mg4     Bi2     Bi2       50.63(14)   4_654    .      5_656  yes
Mg4     Bi2     Bi1      104.74(15)   4_654    .      2_545  yes
Mg4     Bi2     Bi1       96.82(15)   4_654    .      5_656  yes
Mg4     Bi2     Bi2      159.16(15)   4_654    .      4_655  yes
Mg4     Bi2     Bi2       44.91(14)   4_654    .      4_654  yes
Mg2     Bi2     Mg1       69.83(2)    5_656    .      2_645  yes
Mg2     Bi2     Mg4      127.91(2)    5_656    .      8_456  yes
Mg2     Bi2     Mg3       63.29(2)    5_656    .      5_656  yes
Mg2     Bi2     Bi2      140.47(2)    5_656    .      3_555  yes
Mg2     Bi2     Bi2       93.12(2)    5_656    .      5_656  yes
Mg2     Bi2     Bi1       93.88(2)    5_656    .      2_545  yes
Mg2     Bi2     Bi1       43.49(2)    5_656    .      5_656  yes
Mg2     Bi2     Bi2      105.53(2)    5_656    .      4_655  yes
Mg2     Bi2     Bi2       44.59(2)    5_656    .      4_654  yes
Mg1     Bi2     Mg4       89.48(2)    2_645    .      8_456  yes
Mg1     Bi2     Mg3       70.29(2)    2_645    .      5_656  yes
Mg1     Bi2     Bi2      140.28(2)    2_645    .      3_555  yes
Mg1     Bi2     Bi2      108.43(2)    2_645    .      5_656  yes
Mg1     Bi2     Bi1       45.33(2)    2_645    .      2_545  yes
Mg1     Bi2     Bi1       52.14(2)    2_645    .      5_656  yes
Mg1     Bi2     Bi2       44.13(2)    2_645    .      4_655  yes
Mg1     Bi2     Bi2      111.23(2)    2_645    .      4_654  yes
Mg4     Bi2     Mg3       64.79(2)    8_456    .      5_656  yes
Mg4     Bi2     Bi2       84.87(14)   8_456    .      3_555  yes
Mg4     Bi2     Bi2       47.79(14)   8_456    .      5_656  yes
Mg4     Bi2     Bi1       45.73(14)   8_456    .      2_545  yes
Mg4     Bi2     Bi1      141.53(14)   8_456    .      5_656  yes
Mg4     Bi2     Bi2       87.41(14)   8_456    .      4_655  yes
Mg4     Bi2     Bi2      142.59(14)   8_456    .      4_654  yes
Mg3     Bi2     Bi2      138.58(2)    5_656    .      3_555  yes
Mg3     Bi2     Bi2       42.30(2)    5_656    .      5_656  yes
Mg3     Bi2     Bi1       48.01(2)    5_656    .      2_545  yes
Mg3     Bi2     Bi1       95.43(2)    5_656    .      5_656  yes
Mg3     Bi2     Bi2      109.04(2)    5_656    .      4_655  yes
Mg3     Bi2     Bi2       92.41(2)    5_656    .      4_654  yes
Bi2     Bi2     Bi2       96.49(3)    3_555    .      5_656  yes
Bi2     Bi2     Bi1      125.36(4)    3_555    .      2_545  yes
Bi2     Bi2     Bi1      124.90(4)    3_555    .      5_656  yes
Bi2     Bi2     Bi2       96.27(3)    3_555    .      4_655  yes
Bi2     Bi2     Bi2       96.27(3)    3_555    .      4_654  yes
Bi2     Bi2     Bi1       69.20(3)    5_656    .      2_545  yes
Bi2     Bi2     Bi1      134.49(4)    5_656    .      5_656  yes
Bi2     Bi2     Bi2      131.64(3)    5_656    .      4_655  yes
Bi2     Bi2     Bi2       95.19(3)    5_656    .      4_654  yes
Bi1     Bi2     Bi1       96.18(3)    2_545    .      5_656  yes
Bi1     Bi2     Bi2       65.41(3)    2_545    .      4_655  yes
Bi1     Bi2     Bi2      136.05(4)    2_545    .      4_654  yes
Bi1     Bi2     Bi2       67.44(3)    5_656    .      4_655  yes
Bi1     Bi2     Bi2       65.15(3)    5_656    .      4_654  yes
Bi2     Bi2     Bi2      129.30(3)    4_655    .      4_654  yes
Mg4     H       Mg4      132.60        .       .      3_555  yes
Mg4     H       Mg2      101.41        .       .      6_556  yes
Mg4     H       Mg3      103.20        .       .      6_556  yes
Mg4     H       Mg2      101.41       3_555    .      6_556  yes
Mg4     H       Mg3      103.20       3_555    .      6_556  yes
Mg2     H       Mg3      115.90       6_556    .      6_556  yes
